# Supplementary material for: Transcript co-variance with Nestin in two mouse genetic reference populations identifies Lef1 as a novel candidate regulator of neural precursor cell proliferation in the adult hippocampus
Source: Front Neurosci. 2014 Dec 12;8:418. doi: 10.3389/fnins.2014.00418 (PMC4264481; doi:10.3389/fnins.2014.00418)
Supplement: Supplementary file 1 [file Table1.XLSX]

## Sheet: Sig correlates with Nes
Supplementary Table 1: 144 genes were identified based on intersecting BXD and CXB significant correlates with the meta-trait, Nes-PC1. For each gene its ProbesetID, gene symbol and correlation with the Nes-PC1 meta-trait in BXD and CXB is shown
ProbesetID	Gene symbol	BXD correlation with Nes-PC1 meta-trait	CXB correlation with Nes-PC1 meta-trait
1418289_at	Nes	0.913534	0.961839
1449022_at	Nes	0.855174	0.957325
1444149_at	Zscan12	0.859554	0.932635
1454618_at	C86187	0.858694	0.912144
1447601_x_at	Cmya3	0.861585	0.899002
1420423_at	Tcl1b4	0.87555	0.884108
1431342_at	Bhmt	0.811145	0.946852
1438087_at	Tpmt	0.814883	0.940046
1437281_x_at	Xab2	0.866098	0.888177
1453335_a_at	Spata3	0.876473	0.871779
1425469_a_at	Coro2a	0.86205	0.886149
1450837_at	Prp2	0.817965	0.929056
1444987_at	Ctsb	0.845399	0.899694
1433270_at	9530004M16Rik	0.8055	0.938126
1417798_at	1810019J16Rik	0.84207	0.897945
1440724_at	AI854703	0.833218	0.906292
1447429_at	Ntn1	0.837911	0.901391
1458482_at	Tnni3k	0.805304	0.931477
1458753_at	Arhgef33	0.873065	0.862101
1441737_s_at	Rassf1	0.829404	0.904811
1431575_at	4930572L20Rik	0.850168	0.883312
1457844_a_at	C20orf112	0.872632	0.858553
1427823_at	Phc3	0.845124	0.884918
1433425_at	Fam123c	0.87818	0.851522
1421623_at	Il12rb2	0.861538	0.866397
1439016_x_at	Sprr2a	0.852525	0.875037
1455689_at	Fzd10	0.827897	0.899058
1433288_at	1520401O13Rik	0.827113	0.899595
1421092_at	Serpina12	0.895356	0.830778
1449516_a_at	Rgs3	0.808112	0.916985
1459919_a_at	Mobkl2c	0.818865	0.905884
1427474_s_at	Gstm3	0.827083	0.897451
1439146_s_at	Lck	0.871136	0.852654
1437374_at	4632433K11Rik	0.872224	0.849648
1445658_at	BQ033483	0.841822	0.879341
1447625_at	E2f5	0.835432	0.87996
1422212_at	Foxh1	0.824849	0.889297
1454423_at	4930538D17Rik	0.858273	0.855598
1420265_x_at	Cog8	0.810921	0.902544
1445005_at	C79491	0.828811	0.883327
1449854_at	Nr0b2	0.830831	0.881249
1458071_at	Wdr5	0.827235	0.884533
1437228_at	BC048651	0.826484	0.881804
1445115_at	D130067I03Rik	0.834454	0.873696
1457286_at	Tmlhe	0.834349	0.871644
1437703_at	Fbxw14	0.849674	0.853762
1430728_at	A030001H12Rik	0.812773	0.888406
1447666_x_at	3200002M19Rik	0.869529	0.831414
1445888_x_at	Parp3	0.854237	0.846563
1459201_at	AK165089	0.815542	0.884623
1456428_at	Cxcl15	0.855133	0.844973
1420933_a_at	Eya3	0.8556	0.844218
1445470_at	Col6a4	0.862741	0.837012
1417610_at	Apoa5	0.811796	0.886084
1443828_x_at	5031400M07Rik	0.822438	0.875321
1447826_x_at	A930037G23Rik	0.827735	0.867815
1453439_at	5430427O21Rik	0.815829	0.879146
1425866_a_at	Plekha4	0.807917	0.88688
1455910_at	Klhdc3	0.840443	0.85404
1456564_at	C19orf22	0.83642	0.85752
1432735_at	Nfatc1	0.817697	0.874776
1424809_at	Crb3	0.81895	0.872311
1447668_x_at	Efemp2	0.818957	0.872104
1440047_at	Socs1	0.828078	0.862775
1419305_a_at	Fbxo36	0.835111	0.854852
1458180_at	Dscr6	0.852452	0.837452
1430744_at	Napsa	0.869691	0.820168
1448377_at	Slpi	0.863511	0.825199
1446822_at	Acvrinp1	0.863865	0.824465
1458638_at	Mtdh	0.806262	0.881764
1442608_at	Layn	0.859385	0.828188
1440832_at	Ang4	0.837994	0.848007
1421388_at	Mef2d	0.819243	0.86654
1438105_at	Rnf190	0.84449	0.839246
1430477_s_at	1700024N20Rik	0.810209	0.873379
1447672_x_at	AW539964	0.821479	0.858731
1431912_at	2700089I24Rik	0.827425	0.852171
1419715_at	1700029F12Rik	0.823408	0.854977
1420561_at	Trpc7	0.80491	0.872607
1417682_a_at	Prss2	0.801552	0.875665
1420352_at	Prss22	0.842832	0.833582
1421770_a_at	Tlx2	0.842012	0.834066
1431112_at	1200015E14Rik	0.803585	0.871925
1430851_at	6230401O10Rik	0.800072	0.874509
1439574_at	1110020A21Rik	0.825196	0.849173
1439778_at	Cables1	0.838494	0.835833
1444720_at	AA408456	0.852131	0.82219
1422311_a_at	Polr2a	0.849515	0.823581
1447865_x_at	Pdzd11	0.837215	0.834837
1430230_at	BC025872	0.832912	0.838804
1436178_at	Leprel1	0.838989	0.831867
1445692_x_at	BG068097	0.854303	0.81638
1454336_at	Ccnc	0.806806	0.86328
1435955_at	Siglec10	0.84889	0.818468
1445961_at	BG071636	0.819704	0.84735
1437788_at	Sp6	0.835762	0.83097
1426056_at	Pigq	0.808217	0.8574
1447324_at	A230106N23	0.841071	0.823369
1419880_x_at	Zc3h15-ps	0.838286	0.825939
1431594_at	Dpp3	0.816034	0.848147
1439258_at	Atf4	0.831299	0.832109
1438909_at	Sccpdh	0.834387	0.828708
1443134_at	A930010G16Rik	0.821949	0.840645
1425649_at	Slc39a14	0.823023	0.83873
1457612_at	BG061840	0.835769	0.825873
1419882_at	Pfkfb3	0.812813	0.848156
1422323_a_at	Lbx1h	0.806466	0.853919
1441034_at	Itsn1	0.805685	0.854621
1424957_at	Ahdc1	0.802023	0.858172
1419566_at	Fank1	0.843812	0.81613
1458085_at	Ubxd5	0.810323	0.849025
1427727_x_at	Psg19	0.817814	0.840155
1432350_at	Sync	0.821002	0.836022
1422397_a_at	Il15ra	0.820792	0.835694
1443754_x_at	Lsamp	0.820373	0.835949
1454552_at	4930456K20Rik	0.807132	0.849025
1450549_s_at	Elk4	0.829304	0.825236
1431566_at	9030622O22Rik	0.813547	0.840472
1440544_at	1810008K20Rik	0.815573	0.838088
1432528_at	1700021P04Rik	0.826715	0.82051
1454321_at	1500005C15Rik	0.832472	0.813651
1433095_at	Slc1a2	0.815169	0.829932
1456065_at	Ubash3a	0.808798	0.834145
1460160_at	4930518J21Rik	0.841085	0.801721
1423002_at	Pag	0.822448	0.819893
1449881_a_at	Casr	0.814898	0.824572
1460158_at	A630075K04Rik	0.801842	0.836658
1457887_at	Scospondin	0.8227	0.81543
1454445_at	5430430K15Rik	0.80466	0.833461
1456172_at	Txndc5	0.811022	0.822799
1444282_at	D930033N23Rik	0.813479	0.818371
1421080_at	Nr4a3	0.820568	0.811111
1431994_at	4930432B10Rik	0.818518	0.81308
1431277_at	Pla2g6	0.813888	0.816742
1449845_a_at	Ephb4	0.802247	0.827838
1445408_at	A330076C08Rik	0.824298	0.804846
1450144_at	Pla2g1br	0.803272	0.823632
1427846_x_at	Fgfr4	0.818965	0.804432
1439723_at	5730590G19Rik	0.800272	0.823041
1426131_at	1700036D21Rik	0.809531	0.813568
1447482_at	4930471K13Rik	0.801766	0.819616
1421603_a_at	Ceacam2	0.816907	0.801947
1460388_at	4632408A20Rik	0.809122	0.803956
1430146_at	4933402N03Rik	0.800311	0.812075
1431389_at	Tbkbp1	0.803466	0.801762
1418661_at	Abhd2	0.803553	0.800542
