# Supplementary material for: Transcript co-variance with Nestin in two mouse genetic reference populations identifies Lef1 as a novel candidate regulator of neural precursor cell proliferation in the adult hippocampus
Source: Front Neurosci. 2014 Dec 12;8:418. doi: 10.3389/fnins.2014.00418 (PMC4264481; doi:10.3389/fnins.2014.00418)
Supplement: Supplementary file 2 [file Table2.XLSX]

## Sheet: Sheet1
Supplementary Table 2: Gene Ontology (GO) annotation enrichment from WebGestalt for our six candidate genes, Amer3 (Fam123c), Eya3, Mtdh, Nr4a3, Polr2a and Tbkbp1. Showing the GO category, GO annotation, GO ID, number of reference genes in the category, number of genes in the gene set and also in the category, expected number of genes in the category, ratio of enrichment, p-value from hypergeomet…
GO category	GO annotation	Annotation ID	Number of reference genes in the category	Number of genes in the gene set and also in the category	Expected number of genes in the category	Ratio of enrichment	p-value from hypergeometric test	p-value adjusted for multiple testing	Symbols of genes within the annotation	Entrez ID of genes within the annotation	Ensemble ID of genes within the annotation
biological process	RNA biosynthetic process	GO:0032774	2616	4	0.66	6.08	0.0018	0.0395	Eya3	14050	ENSMUSG00000028886
									Mtdh	67154	ENSMUSG00000022255
									Nr4a3	18124	ENSMUSG00000028341
									Polr2a	20020	ENSMUSG00000005198
biological process	heterocycle biosynthetic process	GO:0018130	2938	4	0.74	5.41	0.0028	0.0395	Eya3	14050	ENSMUSG00000028886
									Mtdh	67154	ENSMUSG00000022255
									Nr4a3	18124	ENSMUSG00000028341
									Polr2a	20020	ENSMUSG00000005198
biological process	cellular nitrogen compound biosynthetic process	GO:0044271	3002	4	0.75	5.3	0.003	0.0395	Eya3	14050	ENSMUSG00000028886
									Mtdh	67154	ENSMUSG00000022255
									Nr4a3	18124	ENSMUSG00000028341
									Polr2a	20020	ENSMUSG00000005198
biological process	transcription, DNA-dependent	GO:0006351	2609	4	0.66	6.1	0.0018	0.0395	Eya3	14050	ENSMUSG00000028886
									Mtdh	67154	ENSMUSG00000022255
									Nr4a3	18124	ENSMUSG00000028341
									Polr2a	20020	ENSMUSG00000005198
biological process	transcription from RNA polymerase II promoter	GO:0006366	1234	3	0.31	9.67	0.0025	0.0395	Mtdh	67154	ENSMUSG00000022255
									Nr4a3	18124	ENSMUSG00000028341
									Polr2a	20020	ENSMUSG00000005198
biological process	organic cyclic compound biosynthetic process	GO:1901362	3026	4	0.76	5.26	0.0031	0.0395	Eya3	14050	ENSMUSG00000028886
									Mtdh	67154	ENSMUSG00000022255
									Nr4a3	18124	ENSMUSG00000028341
									Polr2a	20020	ENSMUSG00000005198
biological process	aromatic compound biosynthetic process	GO:0019438	2928	4	0.74	5.45	0.0028	0.0395	Eya3	14050	ENSMUSG00000028886
									Mtdh	67154	ENSMUSG00000022255
									Nr4a3	18124	ENSMUSG00000028341
									Polr2a	20020	ENSMUSG00000005198
biological process	nucleobase-containing compound biosynthetic process	GO:0034654	2876	4	0.72	5.53	0.0026	0.0395	Eya3	14050	ENSMUSG00000028886
									Mtdh	67154	ENSMUSG00000022255
									Nr4a3	18124	ENSMUSG00000028341
									Polr2a	20020	ENSMUSG00000005198
biological process	RNA metabolic process	GO:0016070	3157	4	0.79	5.04	0.0037	0.0419	Eya3	14050	ENSMUSG00000028886
									Mtdh	67154	ENSMUSG00000022255
									Nr4a3	18124	ENSMUSG00000028341
									Polr2a	20020	ENSMUSG00000005198
biological process	response to lipid	GO:0033993	467	2	0.12	17.03	0.0054	0.0459	Mtdh	18124	ENSMUSG00000028341
									Nr4a3	67154	ENSMUSG00000022255
cellular component	nucleoplasm	GO:0005654	778	4	0.2	20.38	1.62e-05	0.0002	Eya3	14050	ENSMUSG00000028886
									Mtdh	67154	ENSMUSG00000022255
									Nr4a3	18124	ENSMUSG00000028341
									Polr2a	20020	ENSMUSG00000005198
cellular component	nucleoplasm part	GO:0044451	690	4	0.17	22.98	1.01e-05	0.0002	Eya3	14050	ENSMUSG00000028886
									Mtdh	67154	ENSMUSG00000022255
									Nr4a3	18124	ENSMUSG00000028341
									Polr2a	20020	ENSMUSG00000005198
cellular component	organelle lumen	GO:0043233	1597	4	0.4	9.93	0.0003	0.0014	Eya3	14050	ENSMUSG00000028886
									Mtdh	67154	ENSMUSG00000022255
									Nr4a3	18124	ENSMUSG00000028341
									Polr2a	20020	ENSMUSG00000005198
cellular component	intracellular organelle lumen	GO:0070013	1592	4	0.4	9.96	0.0003	0.0014	Eya3	14050	ENSMUSG00000028886
									Mtdh	67154	ENSMUSG00000022255
									Nr4a3	18124	ENSMUSG00000028341
									Polr2a	20020	ENSMUSG00000005198
cellular component	membrane-enclosed lumen	GO:0031974	1638	4	0.41	9.68	0.0003	0.0014	Eya3	14050	ENSMUSG00000028886
									Mtdh	67154	ENSMUSG00000022255
									Nr4a3	18124	ENSMUSG00000028341
									Polr2a	20020	ENSMUSG00000005198
cellular component	nuclear lumen	GO:0031981	1391	4	0.35	11.4	0.0002	0.0014	Eya3	14050	ENSMUSG00000028886
									Mtdh	67154	ENSMUSG00000022255
									Nr4a3	18124	ENSMUSG00000028341
									Polr2a	20020	ENSMUSG00000005198
cellular component	nuclear part	GO:0044428	1785	4	0.45	8.88	0.0004	0.0017	Eya3	14050	ENSMUSG00000028886
									Mtdh	67154	ENSMUSG00000022255
									Nr4a3	18124	ENSMUSG00000028341
									Polr2a	20020	ENSMUSG00000005198
cellular component	transcription factor complex	GO:0005667	284	2	0.07	27.92	0.0021	0.0076	Eya3	14050	ENSMUSG00000028886
									Nr4a3	18124	ENSMUSG00000028341
cellular component	nucleolus	GO:0005730	506	2	0.13	15.67	0.0064	0.0206	Mtdh	67154	ENSMUSG00000022255
									Polr2a	20020	ENSMUSG00000005198
cellular component	organelle part	GO:0044422	4341	4	1.1	3.65	0.0121	0.0319	Eya3	14050	ENSMUSG00000028886
									Mtdh	67154	ENSMUSG00000022255
									Nr4a3	18124	ENSMUSG00000028341
									Polr2a	20020	ENSMUSG00000005198
